# Supplementary material for: A Model to guide force-based manipulation research and practice
Source: PLoS One. 2025 Sep 12;20(9):e0331606. doi: 10.1371/journal.pone.0331606 (PMC12431274; doi:10.1371/journal.pone.0331606)
Supplement: S1 Appendix — (CSV) [file pone.0331606.s001.csv]

Q1_1	Q1_2	Q1_3	Q1_4
Please click on each of the following choices and "rank order" them from preferred (1) to least preferred (4). - model 1	Please click on each of the following choices and "rank order" them from preferred (1) to least preferred (4). - model 2	Please click on each of the following choices and "rank order" them from preferred (1) to least preferred (4). - model 3	Please click on each of the following choices and "rank order" them from preferred (1) to least preferred (4). - None of the above (keep looking)
{"ImportId":"QID1_1"}	{"ImportId":"QID1_2"}	{"ImportId":"QID1_3"}	{"ImportId":"QID1_4"}
2	3	1	4
2	1	3	4
3	1	2	4
2	1	3	4
1	3	2	4
3	2	1	4
1	3	2	4
2	1	3	4
1	2	3	4
