# Supplementary material for: A Model to guide force-based manipulation research and practice
Source: PLoS One. 2025 Sep 12;20(9):e0331606. doi: 10.1371/journal.pone.0331606 (PMC12431274; doi:10.1371/journal.pone.0331606)
Supplement: S2 Appendix — (CSV) [file pone.0331606.s002.csv]

Q1
Please select one of the following two frameworks as your preferred choice.
{"ImportId":"QID1"}
Model 2
Model 1
Model 1
Model 1
Model 1
Model 1
Model 2
Model 1
Model 1
Model 2
Model 2
Model 1
Model 2
